# Supplementary material for: Expert Perspectives on the Performance of Explosive Detection Canines: Performance Degrading Factors
Source: Animals (Basel). 2021 Jul 1;11(7):1978. doi: 10.3390/ani11071978 (PMC8300196; doi:10.3390/ani11071978)
Supplement: Supplementary file 1 [file animals-11-01978-s001.zip]

Archive with 1 entries (1 files):
- animals-1244793-supplementary.pdf
